# Supplementary material for: HHV-8 genotypes and clinical features in Kaposi sarcoma and primary effusion lymphoma in people living with HIV in Salvador, Brazil
Source: Front Microbiol. 2026 Jun 19;17:1883222. doi: 10.3389/fmicb.2026.1883222 (PMC13328096; doi:10.3389/fmicb.2026.1883222)
Supplement: Supplementary file 2 [file Table_1.xlsx]

## Sheet: Table 1
	Sample	Patient number	Biopsy site	HHV8 - DNA extration
	1	KS1	Skin	Negative
	2	KS2	Skin	Positive
	3	KS3	Skin	Positive
	4	KS4	Skin	Positive
	5	KS5	Skin	Positive
	6	KS6	Skin	Positive
	7	KS7	Skin	Negative
	8	KS8	Skin	Positive
	9	KS9	Skin	Positive
	10	KS10	Blood	Negative
	11	KS11	Skin	Positive
	12	KS12	Skin	Positive
	13	KS13	Skin	Negative
	14	KS14	Pleural effusion	Positive
	15	KS15	Pleural effusion	Positive
	16	KS16	Pleural effusion	Positive
	17	KS17	Serum	Positive
	18	KS18	Skin	Negative
	19	KS19	Serum	Positive

## Sheet: Table 2
		Patient number	Race	Sex	Sexual orientation	Educational stage
	1	KS1	Multiracial (pardo)	Male	MSM	NA
	2	KS2	Multiracial (pardo)	Male	MSM	Upper secondary
	3	KS3	Mutliracial (pardo)	Male	Bisexual	Upper secondary
	4	KS4	Black	Male	MSM	Upper secondary
	5	KS5	White	Male	MSM	Upper secondary
	6	KS6	Black	Male	MSM	Primary education
	7	KS7	Multiracial (pardo)	Male	MSM	Primary education
	8	KS8	Black	Female	Heterosexual	Primary education
	9	KS9	White	Male	MSM	Upper secondary
	10	KS10	White	Male	MSM	Bachelor’s academic
	11	KS11	Black	Male	MSM	Upper secondary
	12	KS12	Multiracial (pardo)	Male	MSM	Bachelor’s academic
	13	KS13	Multiracial (pardo)	Male	MSM	Upper secondary
	14	KS14	NA	NA	NA	NA
	15	KS15	NA	NA	NA	NA
	16	KS16	NA	NA	NA	NA
	17	KS17	NA	NA	NA	NA
	18	KS18	Multiracial (pardo)	Male	MSM	Primary education
	19	KS19	Multiracial (pardo)	Male	MSM	Primary education

## Sheet: Table 3
	Sample	Patient number	Site of disease	HIV (copies/mL)	CD4 cell count	HHV8 - Subtype
	1	KS1	Skin (low burden)	0	584	Negative
	2	KS2	Skin, mucosal and visceral	527894	35	A
	3	KS3	Skin (high burden), penis	70100	42	B
	4	KS4	Skin (high burden, oedema)	21	139	B
	5	KS5	Skin (high burden), mucosal	58	80	C
	6	KS6	Skin (high burden)	23	346	C
	7	KS7	Skin (low burden)	233	411	Negative
	8	KS8	Skin (high burden, oedema)	0	1007	B
	9	KS9	Skin (Low burden)	389171	50	C
	10	KS10	Skin (low burden), mucosal	0	548	Negative
	11	KS11	Skin (low burden, mucosal)	118	585	C
	12	KS12	Skin (low burden)	NA	NA	C
	13	KS13	Skin (low burden)	960000	11	Negative
	14	KS14	Pleural effusion	NA	NA	A
	15	KS15	Pleural effusion	NA	NA	A
	16	KS16	Pleural effusion	NA	NA	B
	17	KS17	Unknown	NA	NA	C
	18	KS18	Skin (low burden)	0	1000	Negative
	19	KS19	Skin, mucosal and visceral	598000	5	C
